# Supplementary material for: Introduction of a cascaded segmentation pipeline for parametric T1 mapping in cardiovascular magnetic resonance to improve segmentation performance
Source: Sci Rep. 2023 Feb 6;13:2103. doi: 10.1038/s41598-023-28975-5 (PMC9902617; doi:10.1038/s41598-023-28975-5)
Supplement: Supplementary file 2 — Supplementary Information 2. [file 41598_2023_28975_MOESM2_ESM.zip]

Archive with 532 entries (348 files):
- caseg/.git/
- caseg/.git/COMMIT_EDITMSG
- caseg/.git/config
- caseg/.git/description
- caseg/.git/FETCH_HEAD
- caseg/.git/HEAD
- caseg/.git/hooks/
- caseg/.git/hooks/applypatch-msg.sample
- caseg/.git/hooks/commit-msg.sample
- caseg/.git/hooks/fsmonitor-watchman.sample
- caseg/.git/hooks/post-update.sample
- caseg/.git/hooks/pre-applypatch.sample
- caseg/.git/hooks/pre-commit.sample
- caseg/.git/hooks/pre-merge-commit.sample
- caseg/.git/hooks/prepare-commit-msg.sample
- caseg/.git/hooks/pre-push.sample
- caseg/.git/hooks/pre-rebase.sample
- caseg/.git/hooks/pre-receive.sample
- caseg/.git/hooks/push-to-checkout.sample
- caseg/.git/hooks/update.sample
- caseg/.git/index
- caseg/.git/info/
- caseg/.git/info/exclude
- caseg/.git/logs/
- caseg/.git/logs/HEAD
- caseg/.git/logs/refs/
- caseg/.git/logs/refs/heads/
- caseg/.git/logs/refs/heads/main
- caseg/.git/logs/refs/remotes/
- caseg/.git/logs/refs/remotes/origin/
- caseg/.git/logs/refs/remotes/origin/HEAD
- caseg/.git/logs/refs/remotes/origin/main
- caseg/.git/objects/
- caseg/.git/objects/00/
- caseg/.git/objects/00/7bb34c95f9a2f47e8a836ee7ffc8e6ab7e03e2
- caseg/.git/objects/04/
- caseg/.git/objects/04/19000c1f593884a9bb540971a7a0db61cf1fe1
- caseg/.git/objects/05/
- caseg/.git/objects/05/28cda1c2060e0ae632b901261e8d5ac1279d00
- caseg/.git/objects/06/
- caseg/.git/objects/06/79a23bdc0ecb461a876f8852ab3004516a4279
- caseg/.git/objects/06/965715b95c88c22e08704dc96a3e0c3444f906
- caseg/.git/objects/06/b24c80922f657fd389fa0a0d4f014d3a010bec
- caseg/.git/objects/07/
- caseg/.git/objects/07/19d16afa50c169d70e711287e8d645345e2174
- caseg/.git/objects/09/
- caseg/.git/objects/09/49d1e4d6dd8f7b59723010dcfc3bcc4fe61313
- caseg/.git/objects/09/c1aae6d775e8a27c408287ddfe55878cb14db9
- caseg/.git/objects/0a/
- caseg/.git/objects/0a/0ee790c4078b1777c5b955f8fea67706335709
- caseg/.git/objects/0b/
- caseg/.git/objects/0b/626ae2ecfd2789716d313174699f1822fa805e
- caseg/.git/objects/0b/cf5b624687ecee55cf6bd3aa4a6e3105ad4a57
- caseg/.git/objects/0d/
- caseg/.git/objects/0d/0e5c8d00958049158006090922c54e2aca1f2e
- caseg/.git/objects/0d/52a366b789204f9f81f8de980bf3e268d7a0d9
- caseg/.git/objects/0f/
- caseg/.git/objects/0f/e5547939d09ebdeab5a0b870ded332c4ce64a0
- caseg/.git/objects/10/
- caseg/.git/objects/10/5ce2da2d6447d11dfe32bfb846c3d5b199fc99
- caseg/.git/objects/11/
- caseg/.git/objects/11/db1cd32f92764dcf23475a8fe3192b31ad8056
- caseg/.git/objects/12/
- caseg/.git/objects/12/9ddbb9cb3dbad01e3bfb53eb2efb7f3ba782a4
- caseg/.git/objects/12/f06a5a9d97e8328ce5cd6d78e73bac31aec285
- caseg/.git/objects/13/
- caseg/.git/objects/13/28f93486aef7536984c72f939de061edd1294c
- caseg/.git/objects/13/33d5be5e3c453af1339296c504a01f52f93f64
- caseg/.git/objects/13/ba848b8b9676245dcacc775aecf0f3ed674d30
- caseg/.git/objects/13/de21b0e48a29754db40e768e22d2d9287dd80f
- caseg/.git/objects/14/
- caseg/.git/objects/14/1684e51cae09c911d65364806994d745f7319e
- caseg/.git/objects/14/881705f34fb3865c2901a3adee02c562c38640
- caseg/.git/objects/1a/
- caseg/.git/objects/1a/ec981f9d590511e5c716e98cedbf01b7b1b2d8
- caseg/.git/objects/1b/
- caseg/.git/objects/1b/2a10c26050220e2ebc8c6c97bc5de71cfb71ee
- caseg/.git/objects/1b/f99f8cb2a2107f0f4a0d9ac54dceb87d6becf3
- caseg/.git/objects/1c/
- caseg/.git/objects/1c/0d9b8827e492bf0bd25b25941b488f1e931c19
- caseg/.git/objects/1c/3eafaa67471ac296ffbf9ea7fd20308c2a7338
- caseg/.git/objects/1e/
- caseg/.git/objects/1e/68a3d5c9da64e32ce4093c689c78458a844b12
- caseg/.git/objects/1e/853d93794ce31d8fd8693498cc8d96d2c7944c
- caseg/.git/objects/1f/
- caseg/.git/objects/1f/86ccf5bcfdc3f6663b80ed640ada10c30c5b0d
- caseg/.git/objects/21/
- caseg/.git/objects/21/a847c83862d94880d20efc3e6ccaa586ced9f3
- caseg/.git/objects/23/
- caseg/.git/objects/23/e7141d8f1c3fffcf764b0321c99afbbde5df32
- caseg/.git/objects/24/
- caseg/.git/objects/24/f844e9d653489fdd0830dd916a92e3676bf74d
- caseg/.git/objects/25/
- caseg/.git/objects/25/11b1baa3f7b05926264fb6ea8d40e511303b68
- caseg/.git/objects/28/
- caseg/.git/objects/28/3e1dcbf1ea5af628ccb4e1771810ce78d2f15e
- caseg/.git/objects/28/f46e37a6af25bb6421efe1613e4014392260e3
- caseg/.git/objects/2b/
- caseg/.git/objects/2b/5d10d942dc0cdb8c29913003b631db3cad71dd
- caseg/.git/objects/2c/
- caseg/.git/objects/2c/58440ca996050780b8db5b540e4dd2d93cfb05
- caseg/.git/objects/2c/804d4ba51c7907cbbe50613c8d6563f5ff721d
- caseg/.git/objects/2c/962803a99f31deaa2f747bca7b93da46fa50f9
- caseg/.git/objects/2d/
- caseg/.git/objects/2d/c1c0ebf3ec0c1c759d93afaac5b9e99a8e0169
- caseg/.git/objects/2d/eaaceee8caa0bb80e9fea1cee817a322379f03
- caseg/.git/objects/2f/
- caseg/.git/objects/2f/b52b6a4d2e8d2ce108ef479048f00b0a80fc4c
- caseg/.git/objects/30/
- caseg/.git/objects/30/6649e77969cadb362eafa08345ae28cfb92a58
- caseg/.git/objects/31/
- caseg/.git/objects/31/073af37e3ea0c2e022e00ac3e56b574a9dd685
- caseg/.git/objects/32/
- caseg/.git/objects/32/46a0d9fb614ea9138f321ae0d12a40e7d3647e
- caseg/.git/objects/32/e5afaf3e67a04648d343753e048644af548057
- caseg/.git/objects/33/
- caseg/.git/objects/33/dea692f2a9af1d1f6bd8ef1ef1b3f00f0fc3b5
- caseg/.git/objects/34/
- caseg/.git/objects/34/35a5be30a4e8209b5c41e70712fe32593fa48e
- caseg/.git/objects/35/
- caseg/.git/objects/35/d0802ab9d7e0019dd050faeb99c160f14b549a
- caseg/.git/objects/35/e26d9afbf4812a33c4e5d139cc3a855fb39cf6
- caseg/.git/objects/36/
- caseg/.git/objects/36/2dd5e090b45111fed176e07088929a2912ada0
- caseg/.git/objects/37/
- caseg/.git/objects/37/1b5e7099eb29cef09484a958370bbe6e1f7778
- caseg/.git/objects/37/60126f6f9781fa83fbf3124d5c5eae581651ce
- caseg/.git/objects/38/
- caseg/.git/objects/38/a3a05a82e318e92804224068daf120d8ec5954
- caseg/.git/objects/38/f29f68c8bd32e9e419a4ae999f5608fb552f9f
- caseg/.git/objects/3a/
- caseg/.git/objects/3a/de2d85f9cb90ea8b68e1dc3f8354f47d5ecf5e
- caseg/.git/objects/3e/
- caseg/.git/objects/3e/c6beff1a87b8964ea1977353c2bacf1a6c7c30
- caseg/.git/objects/3f/
- caseg/.git/objects/3f/f39e7933b54572ba5eeeae890e87b73ec37b05
- caseg/.git/objects/3f/f3d789b26edff8728bb660f16b9ff7af3b44c1
- caseg/.git/objects/3f/f7323e2d6b149987bbdd3161b7d95f7ab1e04a
- caseg/.git/objects/44/
- caseg/.git/objects/44/3dc6a55d835112962df2ef193e53fc58ee3325
- caseg/.git/objects/44/ca00cbf7d536587bc453555a7fe4c1fb219185
- caseg/.git/objects/44/e9727374ba800caf8cb8370cfa8a95b48f1e14
- caseg/.git/objects/46/
- caseg/.git/objects/46/504b95cfdc8b523a5236e2aca23cc981dd4148
- caseg/.git/objects/46/b24938e6218f2dae8bf2639ed4f6b63e45674f
- caseg/.git/objects/49/
- caseg/.git/objects/49/20ea9753d648880f576602cee59f903b998f8d
- caseg/.git/objects/49/318f2b793d9816b92f098d053f9cbb55d24922
- caseg/.git/objects/4a/
- caseg/.git/objects/4a/002fae17b9232b6c07b4b556e4fb86ced0814c
- caseg/.git/objects/4a/4f3fff6c0eee745f6b6a1595ab019051739a6e
- caseg/.git/objects/4a/7ddc1c92e675d54ad77701ac551d274393568a
- caseg/.git/objects/4a/d06759716640c246563f1f75d5674be4246cb0
- caseg/.git/objects/4a/eb92a4975248ef78972e324a43ed8d769cf7a8
- caseg/.git/objects/4b/
- caseg/.git/objects/4b/6033dcbac1ba084b3a4e6e0accd959782fa01f
- caseg/.git/objects/4b/edb11eec9e9ffcb399993e1bae46291d9ea159
- caseg/.git/objects/4e/
- caseg/.git/objects/4e/cc38c9852a72e8e42e2ba56f742b8b53dab019
- caseg/.git/objects/4e/d12a5bcd27bc8fff038b460dd142c05f8df498
- caseg/.git/objects/50/
- caseg/.git/objects/50/5821142ff85009ba671cdcb59321cd3476b171
- caseg/.git/objects/51/
- caseg/.git/objects/51/dd5b609ef757ccb47b16bbb5f6d43d845362db
- caseg/.git/objects/51/e30acf366367e1726120b3ee333a6ca0fe83af
- caseg/.git/objects/51/ed6ada8a946840670598381799fb8135153505
- caseg/.git/objects/52/
- caseg/.git/objects/52/35877f004a1d8b47e2c1ce89532eb7d73c5950
- caseg/.git/objects/52/5100fe468100d51767c66fb3f3255e599f639e
- caseg/.git/objects/54/
- caseg/.git/objects/54/36c8c0034fdbf60807332e1b14687bbb39d0fe
- caseg/.git/objects/56/
- caseg/.git/objects/56/6da13bb541681fbe09b0bfa4a0de53a0625dba
- caseg/.git/objects/5c/
- caseg/.git/objects/5c/98b428844d9f7d529e2b6fb918d15bf072f3df
- caseg/.git/objects/5c/db274f433f3110a3085a93308d4152c02e02e9
- caseg/.git/objects/5d/
- caseg/.git/objects/5d/56a845607c3e57749537ec0bc819315ee118d6
- caseg/.git/objects/5e/
- caseg/.git/objects/5e/4bcd15ce0a20342a2764cb2a5541410201dd56
- caseg/.git/objects/5e/c2681e25913e3e13b39eeffa0e8cca4d08e5c5
- caseg/.git/objects/60/
- caseg/.git/objects/60/190b1faedb8b32f8945c0fbce42000a976d99f
- caseg/.git/objects/62/
- caseg/.git/objects/62/1ad7029a97ea4dba8d6453eb18dfb48c2a2b70
- caseg/.git/objects/64/
- caseg/.git/objects/64/0fd80b829a36c6ae5382d4aeeb511d00e869f3
- caseg/.git/objects/64/9c7e17695719a85ade3fc5c5c30192ecbb1325
- caseg/.git/objects/64/e344f0474022ef87078a6c7164ed84b9d15331
- caseg/.git/objects/65/
- caseg/.git/objects/65/4c5f72a72e9bcaa2d6aa89988dc8bdba266a18
- caseg/.git/objects/69/
- caseg/.git/objects/69/67c9f30c3c3e9d0bbdc233f7122ef270d2a96f
- caseg/.git/objects/6b/
- caseg/.git/objects/6b/b2d84055a0b36729e7f644f451fee974598013
- caseg/.git/objects/6e/
- caseg/.git/objects/6e/98136f0a8bcc519fd6dc6dea16f140a6d783c9
- caseg/.git/objects/71/
- caseg/.git/objects/71/ed4d7a7894eee35fd226243d55735509c15525
- caseg/.git/objects/72/
- caseg/.git/objects/72/10d9881176f6802f190c3c11107a226b7d56fa
- caseg/.git/objects/73/
- caseg/.git/objects/73/8516544a9c9578182df8a3ea2bf9cc8c1cb07d
- caseg/.git/objects/73/d16643a1726fe4a72de92b54d7a4b8b48b8c3e
- caseg/.git/objects/75/
- caseg/.git/objects/75/f4308425e8ac31f6496d641481cb2bd9017618
- caseg/.git/objects/77/
- caseg/.git/objects/77/5a88226b7380bdf17081566e3bb3cadbd887b2
- caseg/.git/objects/78/
- caseg/.git/objects/78/965284168a45ca01041e30d0b8afd4e4f13040
- caseg/.git/objects/7a/
- caseg/.git/objects/7a/8354cc5d5788a0776ca65b7c0a08f3ba3bd050
- caseg/.git/objects/7b/
- caseg/.git/objects/7b/c33c7f321354aafe0906e1614227e49d9ffec0
- caseg/.git/objects/7d/
- caseg/.git/objects/7d/6c942c6bd60bfca8213df47a1e60f9f668e118
- caseg/.git/objects/7d/88b9d9014b1bfc43834f340b45040498f5f076
- caseg/.git/objects/7e/
- caseg/.git/objects/7e/3e851092c1d1185b5c337bdf2b4d9382d1b897
- caseg/.git/objects/7f/
- caseg/.git/objects/7f/814907ffa1560077535ceb517f594787f209a8
- caseg/.git/objects/7f/9c66ecf6dbd746d39b99b6192058eefcc6e814
- caseg/.git/objects/7f/aaefb17d1567012c5247512450c2b462b56f41
- caseg/.git/objects/81/
- caseg/.git/objects/81/938d31d2d89457838f06a555b4049e2c065d6d
- caseg/.git/objects/81/e229d25acace81b831ca8e0268c2bb7f8f6dac
- caseg/.git/objects/83/
- caseg/.git/objects/83/e38999c66601e087701316f50437f888192910
- caseg/.git/objects/84/
- caseg/.git/objects/84/a7d942f5f876980662abefa3e23a72411beef2
- caseg/.git/objects/85/
- caseg/.git/objects/85/2aca0c91a14eed8ca3581a3dd006e8917a12bf
- caseg/.git/objects/87/
- caseg/.git/objects/87/164020b9302a4fe027363443f13d400209f3e0
- caseg/.git/objects/87/c98f4eb16786593df7a1b8d475a5a382506c8d
- caseg/.git/objects/88/
- caseg/.git/objects/88/2ac99c3480935badb361175e98d2f5d3bad5be
- caseg/.git/objects/88/48d1fc301d94fb5b1656ed39a01dff8e5d8914
- caseg/.git/objects/89/
- caseg/.git/objects/89/c1871c3551c1166401b942f4ff7dae7c062285
- caseg/.git/objects/89/f0479174fc4efea5fb331a1cd43bf3703da6ff
- caseg/.git/objects/8b/
- caseg/.git/objects/8b/405fe2a5b2aba7f653049ce8c3cf817d25c9d8
- caseg/.git/objects/8b/ba5e42f188e0406262b0c0b97018238bb0f9f6
- caseg/.git/objects/8c/
- caseg/.git/objects/8c/a3903524954dcbb73693006418f48b052c16a9
- caseg/.git/objects/90/
- caseg/.git/objects/90/6710bed9a8d2e6985971abf4839f3a2cf69143
- caseg/.git/objects/90/7588969e7e6420d8931a6079ce97d7a4cb6745
- caseg/.git/objects/91/
- caseg/.git/objects/91/66b551ff6496975a892efab2fa3fb335107b68
- caseg/.git/objects/91/f1feb78b5686b53982bf65b9a5c948215b7413
- caseg/.git/objects/92/
- caseg/.git/objects/92/3132a68f9ca4e9670c4265c4be67ad56002a00
- caseg/.git/objects/93/
- caseg/.git/objects/93/1c644469d320f2c09762a8569d3223564a1bb0
- caseg/.git/objects/93/9704b9cab924444d886fbfa2ee657acf0bec2c
- caseg/.git/objects/94/
- caseg/.git/objects/94/2e3c1765f2116fd8f73dd81af16a5a1563f724
- caseg/.git/objects/94/a25f7f4cb416c083d265558da75d457237d671
- caseg/.git/objects/95/
- caseg/.git/objects/95/3724413be271cebe82e054d88bf33ed8fef037
- caseg/.git/objects/96/
- caseg/.git/objects/96/2e848495320f01a7fa65210c67bd7082729ad1
- caseg/.git/objects/96/ccbeefb424e0400f31011ae3a126796ce4dfe1
- caseg/.git/objects/97/
- caseg/.git/objects/97/052c3a48ca815e9d82d67504b2531b86833902
- caseg/.git/objects/97/18f1153ffb1df7623312a58201958c16c02279
- caseg/.git/objects/97/824ec9b0149e48c91dce4fee530335b327c686
- caseg/.git/objects/98/
- caseg/.git/objects/98/30c2a27c017f7ff2bc37946c76f229fbfd8934
- caseg/.git/objects/98/6428e0e48dc9d88e99d6dbf825a14559c4e111
- caseg/.git/objects/98/7bd0afe6a46a060f81f3db3c6f09746e74f707
- caseg/.git/objects/98/cf98623efd8b2a20070bb53f9424ab681bb50f
- caseg/.git/objects/99/
- caseg/.git/objects/99/3fb57aa13ec701b0bdfb0722b9000b4faed054
- caseg/.git/objects/99/8b66ef1e4a636db64b006873754f16e8bc676c
- caseg/.git/objects/9b/
- caseg/.git/objects/9b/05b660855ca55041464b06e029251f8be7dcb1
- caseg/.git/objects/9d/
- caseg/.git/objects/9d/1327e983726aeda4eebc42ac1cf7edebcd37a6
- caseg/.git/objects/9f/
- caseg/.git/objects/9f/bb4bd4f75e477e67b47bd61cf3eadba15ecac6
- caseg/.git/objects/9f/d7ca207fa1521c464b3562a87445144abb917d
- caseg/.git/objects/a1/
- caseg/.git/objects/a1/2622bf7ac54bdba98133ef17b064defcb93128
- caseg/.git/objects/a3/
- caseg/.git/objects/a3/c40a0ae577aea3a023236a4059d86a24bb3563
- caseg/.git/objects/a7/
- caseg/.git/objects/a7/1b51bdfe6914b10d51717f1c14d36633a4c620
- caseg/.git/objects/a7/b531f8facd99ad7f57ebff0ef34f44a1957bfa
- caseg/.git/objects/aa/
- caseg/.git/objects/aa/d70b43290629d9396bcb23d06b79e35e0c2ef4
- caseg/.git/objects/ac/
- caseg/.git/objects/ac/1d8eb3486def9732d39e8017281027dfbd162d
- caseg/.git/objects/ac/5425bac3085a8fd41a927a3e4304c50a2fbfd1
- caseg/.git/objects/ac/5fbcc7e096195f3962c0d014eff61547c2b98b
- caseg/.git/objects/ad/
- caseg/.git/objects/ad/aad94fb458c146f1e7025f624bf4fcc084b306
- caseg/.git/objects/ae/
[truncated: 232 more entries]
