# Supplementary material for: Introduction of a cascaded segmentation pipeline for parametric T1 mapping in cardiovascular magnetic resonance to improve segmentation performance
Source: Sci Rep. 2023 Feb 6;13:2103. doi: 10.1038/s41598-023-28975-5 (PMC9902617; doi:10.1038/s41598-023-28975-5)
Supplement: Supplementary file 2 — Supplementary Information 2. [file 41598_2023_28975_MOESM2_ESM.zip › caseg/CASEG/plots/Figure_4_analysis_geometric_result.py]

import os
import copy
import numpy as np
from matplotlib import pyplot as plt
from matplotlib.ticker import MultipleLocator

from marissa.modules.segmentation import models as mmsmodels, generators as mmsgenerators
from CASEG.plots import metric_boxplot

path_weights = r"D:\ECRC_AG_CMR\3 - Promotion\Project CASEG\6 - Analysis\WEIGHTS\UNET6_SAX_Paper"
path_data = r"D:\ECRC_AG_CMR\3 - Promotion\Project CASEG\3 - Measurements\FULL DATASETS\EXPERT SPLIT\EXPERT FULL SAX\TEST_BASMV"
path_out = r"D:\ECRC_AG_CMR\3 - Promotion\Project CASEG\6 - Analysis\PLOTS\Paper\Figure 4 - Geometric results of the automated segmentation.jpg"
metrics = ["DSC", "HD"]

models = []
models_names = []
model_bb = None

for root, _, files in os.walk(path_weights):
    for file in files:
        if file.endswith(".pickle"):
            model = mmsmodels.unet.Setup()
            try:
                model.load(os.path.join(root, file))
            except:
                continue

            if model.configuration.model_settings.model_predictor.upper() == "BB" or model.configuration.model_settings.model_predictor.upper() == "BOUNDINGBOX":
                model_bb = copy.copy(model)
            else:
                models.append(copy.copy(model))
                models_names.append(root.replace(path_weights, "")[1:root.replace(path_weights, "")[1:].find("\\")+1][1:])

data = mmsgenerators.unet.Setup(path_data, None, "TEST",  model_bb=model_bb, ws_dir=path_data, mask_mode="RASTERIZE")

predictions = []
expectations = []
predictions_values = []
expectations_values = []
for i in range(len(models)):
    data.configuration.set(**models[i].configuration.__dict__)
    prediction, expectation = models[i].predict_generator(data)
    predictions.append(copy.copy(prediction))
    expectations.append(copy.copy(expectation))

    prediction_value = []
    expectation_value = []
    for j in range(len(data.x)):
        prediction_value.append(np.mean(data.x[j][np.where(prediction[j])]))
        expectation_value.append(np.mean(data.x[j][np.where(expectation[j])]))
    predictions_values.append(copy.copy(prediction_value))
    expectations_values.append(copy.copy(expectation_value))

indeces_pca = np.argwhere(np.array(expectations_values[0]) < 800).flatten()
indeces_native = np.argwhere(np.array(expectations_values[0]) > 800).flatten()

data_pca = np.array(data.x, dtype=object)[indeces_pca]
data_native = np.array(data.x, dtype=object)[indeces_native]
expectations_pca = []
predictions_pca = []
expectations_native = []
predictions_native = []
expectations_values_pca = []
predictions_values_pca = []
expectations_values_native = []
predictions_values_native = []

for i in range(len(expectations_values)):
    expectations_pca.append(np.array(expectations[i], dtype=object)[indeces_pca])
    predictions_pca.append(np.array(predictions[i], dtype=object)[indeces_pca])
    expectations_native.append(np.array(expectations[i], dtype=object)[indeces_native])
    predictions_native.append(np.array(predictions[i], dtype=object)[indeces_native])

    expectations_values_pca.append(np.array(expectations_values[i])[indeces_pca])
    predictions_values_pca.append(np.array(predictions_values[i])[indeces_pca])
    expectations_values_native.append(np.array(expectations_values[i])[indeces_native])
    predictions_values_native.append(np.array(predictions_values[i])[indeces_native])

information = {"models_name": models_names,
               "data": data.x,
               "predictions": predictions,
               "expectations": expectations,
               "predictions_values": predictions_values,
               "expectations_values": expectations_values}

information_pca = {"models_name": models_names,
               "data": data_pca,
               "predictions": predictions_pca,
               "expectations": expectations_pca,
               "predictions_values": predictions_values_pca,
               "expectations_values": expectations_values_pca}

information_native = {"models_name": models_names,
               "data": data_native,
               "predictions": predictions_native,
               "expectations": expectations_native,
               "predictions_values": predictions_values_native,
               "expectations_values": expectations_values_native}


# RUN PLOT
# RUN PLOT
# all together
cols = 3
rows = 3.75

fig = plt.figure(None, figsize=(cols*5, rows*5), constrained_layout=True)
subfigs = fig.subfigures(2, 1)#, width_ratios = [0.05, 1, 1, 0.05], height_ratios = [1, 1, 1])
#subfigs[0,1].suptitle("native", fontsize=24, fontweight='bold')
#subfigs[0,2].suptitle("post contrast agent", fontsize=24, fontweight='bold')


#axes = None
#for i in range(len(information["models_name"])):
#    subfigs[i,0].supylabel(information["models_name"][i], fontsize=24, fontweight="bold")
#    subfigs[i,3].supylabel(" ", fontsize=24, fontweight="bold")
    #subfigs[i,1].supylabel("\n" + information["models_name"][i], fontsize=24, fontweight="bold", x=0.98)
#
#    axes_sf0 = subfigs[i,1].subplots(1,2, gridspec_kw={'width_ratios': [1] * 2, 'height_ratios': [1] * 1})
#    axes_sf1 = subfigs[i,2].subplots(1,2, gridspec_kw={'width_ratios': [1] * 2, 'height_ratios': [1] * 1})
#    if axes is None:
#        axes = np.hstack((axes_sf0, axes_sf1))
#    else:
#        axes = np.vstack((axes, np.hstack((axes_sf0, axes_sf1))))

#separating line


axes_sf0 = subfigs[0].subplots(2,3, gridspec_kw={'width_ratios': [1] * 3, 'height_ratios': [1] * 2})
axes_sf1 = subfigs[1].subplots(2,3, gridspec_kw={'width_ratios': [1] * 3, 'height_ratios': [1] * 2})
axes = np.vstack((axes_sf0, axes_sf1))


subfigs[0].supylabel("native", fontsize=24, fontweight="bold")
subfigs[1].supylabel("contrast enhanced", fontsize=24, fontweight="bold")
axes[0,0].set_title("refU", fontsize=24, fontweight="bold")
axes[0,1].set_title("cropU", fontsize=24, fontweight="bold")
axes[0,2].set_title("crinU", fontsize=24, fontweight="bold")
axes[2,0].set_title("refU", fontsize=24, fontweight="bold")
axes[2,1].set_title("cropU", fontsize=24, fontweight="bold")
axes[2,2].set_title("crinU", fontsize=24, fontweight="bold")
plt.plot([0, 1], [0.5, 0.5], color='black', lw=1, transform=plt.gcf().transFigure, clip_on=False)


for i in range(2):
    metric_boxplot.plot(information_native, axes[i,:].flatten(), metric=metrics[i], voxel_sizes=np.array(data.pixel_spacing)[indeces_native])
    metric_boxplot.plot(information_pca, axes[i+2,:].flatten(), metric=metrics[i], voxel_sizes=np.array(data.pixel_spacing)[indeces_pca])

for i in range(len(information["models_name"])):
    a = 0
    b = i
    axes[a, b].set_ylim(0, 100)
    axes[a, b].set(adjustable='box', aspect=0.005)#'equal')
    axes[a, b].yaxis.set_minor_locator(MultipleLocator(10))
    axes[a, b].grid(True, axis="y", which="both", ls=":")
    axes[a, b].set_ylabel("DSC in %", fontsize=16)
    axes[a, b].tick_params(axis='both', which='major', labelsize=14)

    a = 1
    b = i
    axes[a, b].set_ylim(0, 12.5)
    axes[a, b].set(adjustable='box', aspect=0.04)#'equal')
    axes[a, b].yaxis.set_minor_locator(MultipleLocator(1))
    axes[a, b].grid(True, axis="y", which="both", ls=":")
    axes[a, b].set_ylabel("HD in mm", fontsize=16)
    axes[a, b].tick_params(axis='both', which='major', labelsize=14)

    a = 2
    b = i
    axes[a, b].set_ylim(0, 100)
    axes[a, b].set(adjustable='box', aspect=0.005)#'equal')
    axes[a, b].yaxis.set_minor_locator(MultipleLocator(10))
    axes[a, b].grid(True, axis="y", which="both", ls=":")
    axes[a, b].set_ylabel("DSC in %", fontsize=16)
    axes[a, b].tick_params(axis='both', which='major', labelsize=14)
    #axes[a, b].yaxis.set_label_position("right")
    #axes[a, b].yaxis.tick_right()

    a = 3
    b = i
    axes[a, b].set_ylim(0, 12.5)
    axes[a, b].set(adjustable='box', aspect=0.04)#'equal')
    axes[a, b].yaxis.set_minor_locator(MultipleLocator(1))
    axes[a, b].grid(True, axis="y", which="both", ls=":")
    axes[a, b].set_ylabel("HD in mm", fontsize=16)
    axes[a, b].tick_params(axis='both', which='major', labelsize=14)
    #axes[a, b].yaxis.set_label_position("right")
    #axes[a, b].yaxis.tick_right()

    #axes[i,0].annotate(information["models_name"], xy=(0, 0.5), xytext=(-axes[0,0].yaxis.labelpad -5, 0), xycoords=axes[i,0].yaxis.label, textcoords='offset points', fontsize=20, ha='right', va='center', rotation="vertical")

if not path_out:
    plt.show()
else:
    #plt.tight_layout()
    plt.gcf().set_dpi(300)
    plt.savefig(path_out)
