# Supplementary material for: Introduction of a cascaded segmentation pipeline for parametric T1 mapping in cardiovascular magnetic resonance to improve segmentation performance
Source: Sci Rep. 2023 Feb 6;13:2103. doi: 10.1038/s41598-023-28975-5 (PMC9902617; doi:10.1038/s41598-023-28975-5)
Supplement: Supplementary file 2 — Supplementary Information 2. [file 41598_2023_28975_MOESM2_ESM.zip › caseg/CASEG/plots/Figure_5_analysis_quantitative_results.py]

import os
import pickle
import copy
import numpy as np
from matplotlib import pyplot as plt
from scipy import stats
from matplotlib.ticker import MultipleLocator

from marissa.toolbox import tools
from marissa.modules.segmentation import models as mmsmodels, generators as mmsgenerators
from CASEG.plots import t1_correlation
from CASEG.plots import t1_bland_altman

path_weights = r"D:\ECRC_AG_CMR\3 - Promotion\Project CASEG\6 - Analysis\WEIGHTS\UNET6_SAX_Paper"
path_data = r"D:\ECRC_AG_CMR\3 - Promotion\Project CASEG\3 - Measurements\FULL DATASETS\EXPERT SPLIT\EXPERT FULL SAX\TEST_BASMV"
path_out = r"D:\ECRC_AG_CMR\3 - Promotion\Project CASEG\6 - Analysis\PLOTS\Paper\Figure 5 - Quantitative results of the automated segmentation.jpg"

equivalence_margin=24.5

models = []
models_names = []
model_bb = None

for root, _, files in os.walk(path_weights):
    for file in files:
        if file.endswith(".pickle"):
            model = mmsmodels.unet.Setup()
            try:
                model.load(os.path.join(root, file))
            except:
                continue

            if model.configuration.model_settings.model_predictor.upper() == "BB" or model.configuration.model_settings.model_predictor.upper() == "BOUNDINGBOX":
                model_bb = copy.copy(model)
            else:
                models.append(copy.copy(model))
                models_names.append(root.replace(path_weights, "")[1:root.replace(path_weights, "")[1:].find("\\")+1][1:])

data = mmsgenerators.unet.Setup(path_data, None, "TEST",  model_bb=model_bb, ws_dir=path_data, mask_mode="RASTERIZE")

predictions = []
expectations = []
predictions_values = []
expectations_values = []
for i in range(len(models)):
    data.configuration.set(**models[i].configuration.__dict__)
    prediction, expectation = models[i].predict_generator(data)
    predictions.append(copy.copy(prediction))
    expectations.append(copy.copy(expectation))

    prediction_value = []
    expectation_value = []
    for j in range(len(data.x)):
        prediction_value.append(np.mean(data.x[j][np.where(prediction[j])]))
        expectation_value.append(np.mean(data.x[j][np.where(expectation[j])]))
    predictions_values.append(copy.copy(prediction_value))
    expectations_values.append(copy.copy(expectation_value))

indeces_pca = np.argwhere(np.array(expectations_values[0]) < 800).flatten()
indeces_native = np.argwhere(np.array(expectations_values[0]) > 800).flatten()

data_pca = np.array(data.x, dtype=object)[indeces_pca]
data_native = np.array(data.x, dtype=object)[indeces_native]
expectations_pca = []
predictions_pca = []
expectations_native = []
predictions_native = []
expectations_values_pca = []
predictions_values_pca = []
expectations_values_native = []
predictions_values_native = []

for i in range(len(expectations_values)):
    expectations_pca.append(np.array(expectations[i], dtype=object)[indeces_pca])
    predictions_pca.append(np.array(predictions[i], dtype=object)[indeces_pca])
    expectations_native.append(np.array(expectations[i], dtype=object)[indeces_native])
    predictions_native.append(np.array(predictions[i], dtype=object)[indeces_native])

    expectations_values_pca.append(np.array(expectations_values[i])[indeces_pca])
    predictions_values_pca.append(np.array(predictions_values[i])[indeces_pca])
    expectations_values_native.append(np.array(expectations_values[i])[indeces_native])
    predictions_values_native.append(np.array(predictions_values[i])[indeces_native])

information = {"models_name": models_names,
               "data": data.x,
               "predictions": predictions,
               "expectations": expectations,
               "predictions_values": predictions_values,
               "expectations_values": expectations_values}

information_pca = {"models_name": models_names,
               "data": data_pca,
               "predictions": predictions_pca,
               "expectations": expectations_pca,
               "predictions_values": predictions_values_pca,
               "expectations_values": expectations_values_pca}

information_native = {"models_name": models_names,
               "data": data_native,
               "predictions": predictions_native,
               "expectations": expectations_native,
               "predictions_values": predictions_values_native,
               "expectations_values": expectations_values_native}


# RUN PLOT
# RUN PLOT
# all together
cols = 3
rows = 3.75

fig = plt.figure(None, figsize=(cols*5, rows*5), constrained_layout=True, dpi=300)
subfigs = fig.subfigures(2, 1)#, width_ratios = [0.05, 1, 1, 0.05], height_ratios = [1, 1, 1])


axes_sf0 = subfigs[0].subplots(2,3, gridspec_kw={'width_ratios': [1] * 3, 'height_ratios': [1] * 2})
axes_sf1 = subfigs[1].subplots(2,3, gridspec_kw={'width_ratios': [1] * 3, 'height_ratios': [1] * 2})
axes = np.vstack((axes_sf0, axes_sf1))


subfigs[0].supylabel("native", fontsize=24, fontweight="bold")
subfigs[1].supylabel("contrast enhanced", fontsize=24, fontweight="bold")
axes[0,0].set_title("refU", fontsize=24, fontweight="bold")
axes[0,1].set_title("cropU", fontsize=24, fontweight="bold")
axes[0,2].set_title("crinU", fontsize=24, fontweight="bold")
axes[2,0].set_title("refU", fontsize=24, fontweight="bold")
axes[2,1].set_title("cropU", fontsize=24, fontweight="bold")
axes[2,2].set_title("crinU", fontsize=24, fontweight="bold")
plt.plot([0, 1], [0.5, 0.5], color='black', lw=1, transform=plt.gcf().transFigure, clip_on=False)


t1_correlation.plot(information_native, axes[0,:].flatten(), equivalence_limit=equivalence_margin)
t1_bland_altman.plot(information_native, axes[1,:].flatten(), equivalence_limit=equivalence_margin)

t1_correlation.plot(information_pca, axes[2,:].flatten(), equivalence_limit=equivalence_margin)
t1_bland_altman.plot(information_pca, axes[3,:].flatten(), equivalence_limit=equivalence_margin)

if not path_out:
    plt.show()
else:
    #plt.tight_layout()
    plt.gcf().set_dpi(300)
    plt.savefig(path_out)
