# Supplementary material for: Introduction of a cascaded segmentation pipeline for parametric T1 mapping in cardiovascular magnetic resonance to improve segmentation performance
Source: Sci Rep. 2023 Feb 6;13:2103. doi: 10.1038/s41598-023-28975-5 (PMC9902617; doi:10.1038/s41598-023-28975-5)
Supplement: Supplementary file 2 — Supplementary Information 2. [file 41598_2023_28975_MOESM2_ESM.zip › caseg/CASEG/plots/Figure_S5_bb_relevant_pixel_ratio.py]

import os
import pickle
import copy
import numpy as np
import skimage.measure
from matplotlib import pyplot as plt
from matplotlib.ticker import MultipleLocator
from scipy import stats

from marissa.toolbox import tools
from marissa.modules.segmentation import models as mmsmodels, generators as mmsgenerators

def image_entropy(image):
    flatimage = image.flatten()
    unique_val, unique_occur = np.unique(flatimage, return_counts=True)
    pg = unique_occur / len(flatimage)
    calc = pg * np.log(1/pg) / np.log(2)
    return np.sum(calc)


def get_relevant_portion(mask):
    return np.sum(mask) / len(mask.flatten())

def get_data_info(data, mode="pred"):
    entropy_raw = []
    entropy_crop = []
    entropy_crin = []
    relevant_raw = []
    relevant_crop = []
    relevant_crin = []

    for i in range(len(data.x)):
        if mode == "pred":
            indeces = np.argwhere(np.squeeze(data.x_bb[i]))
            index_x_min = np.min(indeces[:,0])
            index_x_max = np.max(indeces[:,0])
            index_y_min = np.min(indeces[:,1])
            index_y_max = np.max(indeces[:,1])

            x_diff = index_x_max - index_x_min
            y_diff = index_y_max - index_y_min

            extend_factor = (float(1.5) - 1) / 2

            index_x_min = max(0, index_x_min - int(x_diff * extend_factor))
            index_x_max = min(np.shape(data.x_bb[i])[0], index_x_max + int(x_diff * extend_factor))
            index_y_min = max(0, index_y_min - int(y_diff * extend_factor))
            index_y_max = min(np.shape(data.x_bb[i])[1], index_y_max + int(y_diff * extend_factor))

        else:
            indeces = np.argwhere(np.squeeze(data.y[i]))
            index_x_min = np.min(indeces[:,0])
            index_x_max = np.max(indeces[:,0])
            index_y_min = np.min(indeces[:,1])
            index_y_max = np.max(indeces[:,1])

        entropy_raw.append(skimage.measure.shannon_entropy(data.x[i]))
        entropy_crop.append(skimage.measure.shannon_entropy((data.x[i][index_x_min:index_x_max, index_y_min:index_y_max])))
        entropy_crin.append(skimage.measure.shannon_entropy((np.dstack((data.x[i][index_x_min:index_x_max, index_y_min:index_y_max], data.x_bb[i][index_x_min:index_x_max, index_y_min:index_y_max])))))

        relevant_raw.append(get_relevant_portion(data.y[i]))
        relevant_crop.append(get_relevant_portion(data.y[i][index_x_min:index_x_max, index_y_min:index_y_max]))
        relevant_crin.append(get_relevant_portion(data.y[i][index_x_min:index_x_max, index_y_min:index_y_max]))

    entropy_raw = np.array(entropy_raw)
    entropy_crop = np.array(entropy_crop)
    entropy_crin = np.array(entropy_crin)
    relevant_raw = np.array(relevant_raw) * 100
    relevant_crop = np.array(relevant_crop) * 100
    relevant_crin = np.array(relevant_crin) * 100

    result = {"entropy_raw": entropy_raw,
              "entropy_crop": entropy_crop,
              "entropy_crin": entropy_crin,
              "relevant_raw": relevant_raw,
              "relevant_crop": relevant_crop,
              "relevant_crin": relevant_crin,
              }

    return result

def boxplot(ax, data):
    ax.boxplot(data, zorder=10, flierprops=dict(markerfacecolor='C0', markeredgecolor="C0", marker='.', markersize=5), boxprops=dict(color="C0"), capprops=dict(color="C0"), whiskerprops=dict(color="C0"))
    ax.set_xlim(0.75, 1.25)
    ax.set_xticks([0.75, 1, 1.25])
    #axes[i].set_xticklabels(["", data["models_name"][i], ""])
    ax.set_xticklabels(["", "", ""])
    plt.setp(ax.get_xticklabels()) #, rotation=90, fontsize='x-small')
    ax.set_ylim(0, 32)
    ax.set(adjustable='box', aspect=0.015625)#'equal')
    ax.yaxis.set_minor_locator(MultipleLocator(1))
    ax.grid(True, axis="y", which="both", ls=":")
    ax.set_ylabel("relevant pixel ratio in %", fontsize=16)
    ax.tick_params(axis='both', which='major', labelsize=14)

def get_indeces_native_pca(data, limit=800):
    mean_value = []
    for i in range(len(data.x)):
        mean_value.append(np.sum(data.x[i] * data.y[i]) / (np.sum(data.y[i])))
    mean_value = np.array(mean_value)

    indeces_pca = np.argwhere(mean_value < limit).flatten()
    indeces_native = np.argwhere(mean_value >= limit).flatten()
    return indeces_native, indeces_pca

def split_native_pca(data, limit=800):
    indeces_native, indeces_pca = get_indeces_native_pca(data, limit)
    data_native = copy.copy(data)
    data_pca = copy.copy(data)

    #print("# MANUAL CHECK THOSE CE CASES ##########################################################")
    #import pydicom
    #for path in [x[0] for x in [data.information[i] for i in indeces_pca]]:
    #    try:
    #        dcm = pydicom.dcmread(path)
    #        if not "post" in str(dcm[0x0008, 0x103e].value).lower():
    #            print(path)
    #    except:
    #        pass
    #print("# END ##########################################################")

    data_native.x = [data_native.x[i] for i in indeces_native]
    data_native.x_bb = [data_native.x_bb[i] for i in indeces_native]
    data_native.y = [data_native.y[i] for i in indeces_native]
    data_native.y_contour = [data_native.y_contour[i] for i in indeces_native]
    data_native.information = [data_native.information[i] for i in indeces_native]
    data_native.pixel_spacing = [data_native.pixel_spacing[i] for i in indeces_native]

    data_pca.x = [data_pca.x[i] for i in indeces_pca]
    data_pca.x_bb = [data_pca.x_bb[i] for i in indeces_pca]
    data_pca.y = [data_pca.y[i] for i in indeces_pca]
    data_pca.y_contour = [data_pca.y_contour[i] for i in indeces_pca]
    data_pca.information = [data_pca.information[i] for i in indeces_pca]
    data_pca.pixel_spacing = [data_pca.pixel_spacing[i] for i in indeces_pca]

    return data_native, data_pca


if __name__ == "__main__":
    mode = "pred" # pred or true

    path_weights = r"D:\ECRC_AG_CMR\3 - Promotion\Project CASEG\6 - Analysis\WEIGHTS\UNET6_SAX_Paper"
    path_data_train = r"D:\ECRC_AG_CMR\3 - Promotion\Project CASEG\3 - Measurements\FULL DATASETS\EXPERT SPLIT\EXPERT FULL SAX\TRAIN"
    path_data_val = r"D:\ECRC_AG_CMR\3 - Promotion\Project CASEG\3 - Measurements\FULL DATASETS\EXPERT SPLIT\EXPERT FULL SAX\VALIDATION"
    path_data_test = r"D:\ECRC_AG_CMR\3 - Promotion\Project CASEG\3 - Measurements\FULL DATASETS\EXPERT SPLIT\EXPERT FULL SAX\TEST_BASMV"
    path_out = r"D:\ECRC_AG_CMR\3 - Promotion\Project CASEG\6 - Analysis\PLOTS\Paper\S3 - Ratio of relevant pixels.jpg"

    model_bb = None

    for root, _, files in os.walk(path_weights):
        for file in files:
            if file.endswith(".pickle"):
                model = mmsmodels.unet.Setup()
                try:
                    model.load(os.path.join(root, file))
                except:
                    continue

                if model.configuration.model_settings.model_predictor.upper() == "BB" or model.configuration.model_settings.model_predictor.upper() == "BOUNDINGBOX":
                    model_bb = copy.copy(model)
                    break
        if not model_bb is None:
            break


    data_test = mmsgenerators.unet.Setup(path_data_test, None, "TEST",  model_bb=model_bb, ws_dir=path_data_test, mask_mode="RASTERIZE")
    data_train = mmsgenerators.unet.Setup(path_data_train, None, "TEST",  model_bb=model_bb, ws_dir=path_data_train, mask_mode="RASTERIZE")
    data_val = mmsgenerators.unet.Setup(path_data_val, None, "TEST",  model_bb=model_bb, ws_dir=path_data_val, mask_mode="RASTERIZE")

    data_test_native, data_test_pca = split_native_pca(data_test)
    data_train_native, data_train_pca = split_native_pca(data_train)
    data_val_native, data_val_pca = split_native_pca(data_val)


    print("COUNTER - attention numbers might differ as some are not properly sorted")
    print("TRAIN: #native = " + str(len(data_train_native.x)) + " / #pca = " + str(len(data_train_pca.x)))
    print("VALIDATION: #native = " + str(len(data_val_native.x)) + " / #pca = " + str(len(data_val_pca.x)))
    print("TEST: #native = " + str(len(data_test_native.x)) + " / #pca = " + str(len(data_test_pca.x)))
    print("#########################################################################")

    # ALL IN ONE
    #info_train = get_data_info(data_train, mode)
    #info_val = get_data_info(data_val, mode)
    #info_test = get_data_info(data_test, mode)

    #print("Train data: original: " + str(np.mean(info_train["relevant_raw"])) + " +/- " + str(np.std(info_train["relevant_raw"])) + " shapiro = " + str(stats.shapiro(info_train["relevant_raw"])[-1]) + " / crop: " + str(np.mean(info_train["relevant_crop"])) + " +/- " + str(np.std(info_train["relevant_crop"])) + " shapiro = " + str(stats.shapiro(info_train["relevant_crop"])[-1]) + " / Wilcoxon = " + str(stats.wilcoxon(info_train["relevant_raw"], info_train["relevant_crop"])[-1]))
    #print("Validation data: original: " + str(np.mean(info_val["relevant_raw"])) + " +/- " + str(np.std(info_val["relevant_raw"])) + " shapiro = " + str(stats.shapiro(info_val["relevant_raw"])[-1]) + " / crop: " + str(np.mean(info_val["relevant_crop"])) + " +/- " + str(np.std(info_val["relevant_crop"])) + " shapiro = " + str(stats.shapiro(info_val["relevant_crop"])[-1]) + " / Wilcoxon = " + str(stats.wilcoxon(info_val["relevant_raw"], info_val["relevant_crop"])[-1]))
    #print("Test data: original: " + str(np.mean(info_test["relevant_raw"])) + " +/- " + str(np.std(info_test["relevant_raw"])) + " shapiro = " + str(stats.shapiro(info_test["relevant_raw"])[-1]) + " / crop: " + str(np.mean(info_test["relevant_crop"])) + " +/- " + str(np.std(info_test["relevant_crop"])) + " shapiro = " + str(stats.shapiro(info_test["relevant_crop"])[-1]) + " / Wilcoxon = " + str(stats.wilcoxon(info_test["relevant_raw"], info_test["relevant_crop"])[-1]))

    #rows = 1
    #cols = 1
    #fig, axes = plt.subplots(rows, cols, gridspec_kw={'width_ratios': [1] * cols}, figsize=(20, 10))

    #axes.boxplot([info_train["relevant_raw"], info_val["relevant_raw"], info_test["relevant_raw"], info_train["relevant_crop"], info_val["relevant_crop"], info_test["relevant_crop"]], zorder=10, flierprops=dict(markerfacecolor='C0', markeredgecolor="C0", marker='.', markersize=5), boxprops=dict(color="C0"), capprops=dict(color="C0"), whiskerprops=dict(color="C0"))
    #axes.axvline(3.5, ls = "--", c="lightgray")

    #axes.set_xlim(0.5, 6.5)
    #axes.set_ylim(0, 32)
    #axes.yaxis.set_minor_locator(MultipleLocator(1))
    #axes.yaxis.set_major_locator(MultipleLocator(5))
    #axes.set_ylabel("relevant pixel ratio in %", fontsize=12)
    #axes.grid(True, axis="y", which="both", ls=":")

    #axes.set_xticks([0.5, 1, 2, 3, 4, 5, 6, 6.5])
    #axes.set_xticklabels(["", "train\ndata", "validation\ndata", "test\ndata", "train\ndata", "validation\ndata", "test\ndata", ""])

    #axes.annotate("original image", xy=(0.005, 0.97), xycoords="axes fraction", fontsize=20, ha='left', va='center', rotation="horizontal")
    #axes.annotate("image section", xy=(0.505, 0.97), xycoords="axes fraction", fontsize=20, ha='left', va='center', rotation="horizontal")

    #axes.set_xlabel("image")

    #SEPERATED FOR NATIVE AND CE
    cols = 3
    rows = 3.75

    fig = plt.figure(None, figsize=(cols*5, rows*5), constrained_layout=True, dpi=300)
    subfigs = fig.subfigures(2, 1)#, width_ratios = [0.05, 1, 1, 0.05], height_ratios = [1, 1, 1])

    subsubfigs0 = subfigs[0].subfigures(2,1)
    subsubfigs1 = subfigs[1].subfigures(2,1)

    axes_ssf00 = subsubfigs0[0].subplots(1,3)
    axes_ssf01 = subsubfigs0[1].subplots(1,3)
    axes_ssf10 = subsubfigs1[0].subplots(1,3)
    axes_ssf11 = subsubfigs1[1].subplots(1,3)

    axes = np.vstack((axes_ssf00, axes_ssf01, axes_ssf10, axes_ssf11))


    subfigs[0].supylabel("native", fontsize=24, fontweight="bold")
    subsubfigs0[0].supylabel("original image", fontsize=24, fontweight="bold")
    subsubfigs0[1].supylabel("cropped image", fontsize=24, fontweight="bold")
    subfigs[1].supylabel("contrast enhanced", fontsize=24, fontweight="bold")
    subsubfigs1[0].supylabel("original image", fontsize=24, fontweight="bold")
    subsubfigs1[1].supylabel("cropped image", fontsize=24, fontweight="bold")

    axes[0,0].set_title("training data", fontsize=24, fontweight="bold")
    axes[0,1].set_title("validation data", fontsize=24, fontweight="bold")
    axes[0,2].set_title("test data", fontsize=24, fontweight="bold")

    axes[2,0].set_title("training data", fontsize=24, fontweight="bold")
    axes[2,1].set_title("validation data", fontsize=24, fontweight="bold")
    axes[2,2].set_title("test data", fontsize=24, fontweight="bold")

    plt.plot([0, 1], [0.5, 0.5], color='black', lw=1, transform=plt.gcf().transFigure, clip_on=False)


    info_train = get_data_info(data_train_native, mode)
    info_val = get_data_info(data_val_native, mode)
    info_test = get_data_info(data_test_native, mode)

    print("Train data native: original: " + str(np.mean(info_train["relevant_raw"])) + " +/- " + str(np.std(info_train["relevant_raw"])) + " shapiro = " + str(stats.shapiro(info_train["relevant_raw"])[-1]) + " / crop: " + str(np.mean(info_train["relevant_crop"])) + " +/- " + str(np.std(info_train["relevant_crop"])) + " shapiro = " + str(stats.shapiro(info_train["relevant_crop"])[-1]) + " / Wilcoxon = " + str(stats.wilcoxon(info_train["relevant_raw"], info_train["relevant_crop"])[-1]))
    print("Validation data native: original: " + str(np.mean(info_val["relevant_raw"])) + " +/- " + str(np.std(info_val["relevant_raw"])) + " shapiro = " + str(stats.shapiro(info_val["relevant_raw"])[-1]) + " / crop: " + str(np.mean(info_val["relevant_crop"])) + " +/- " + str(np.std(info_val["relevant_crop"])) + " shapiro = " + str(stats.shapiro(info_val["relevant_crop"])[-1]) + " / Wilcoxon = " + str(stats.wilcoxon(info_val["relevant_raw"], info_val["relevant_crop"])[-1]))
    print("Test data native: original: " + str(np.mean(info_test["relevant_raw"])) + " +/- " + str(np.std(info_test["relevant_raw"])) + " shapiro = " + str(stats.shapiro(info_test["relevant_raw"])[-1]) + " / crop: " + str(np.mean(info_test["relevant_crop"])) + " +/- " + str(np.std(info_test["relevant_crop"])) + " shapiro = " + str(stats.shapiro(info_test["relevant_crop"])[-1]) + " / Wilcoxon = " + str(stats.wilcoxon(info_test["relevant_raw"], info_test["relevant_crop"])[-1]))

    boxplot(axes[0, 0], info_train["relevant_raw"])
    boxplot(axes[0, 1], info_val["relevant_raw"])
    boxplot(axes[0, 2], info_test["relevant_raw"])

    boxplot(axes[1, 0], info_train["relevant_crop"])
    boxplot(axes[1, 1], info_val["relevant_crop"])
    boxplot(axes[1, 2], info_test["relevant_crop"])

    info_train = get_data_info(data_train_pca, mode)
    info_val = get_data_info(data_val_pca, mode)
    info_test = get_data_info(data_test_pca, mode)

    print("Train data pca: original: " + str(np.mean(info_train["relevant_raw"])) + " +/- " + str(np.std(info_train["relevant_raw"])) + " shapiro = " + str(stats.shapiro(info_train["relevant_raw"])[-1]) + " / crop: " + str(np.mean(info_train["relevant_crop"])) + " +/- " + str(np.std(info_train["relevant_crop"])) + " shapiro = " + str(stats.shapiro(info_train["relevant_crop"])[-1]) + " / Wilcoxon = " + str(stats.wilcoxon(info_train["relevant_raw"], info_train["relevant_crop"])[-1]))
    print("Validation data pca: original: " + str(np.mean(info_val["relevant_raw"])) + " +/- " + str(np.std(info_val["relevant_raw"])) + " shapiro = " + str(stats.shapiro(info_val["relevant_raw"])[-1]) + " / crop: " + str(np.mean(info_val["relevant_crop"])) + " +/- " + str(np.std(info_val["relevant_crop"])) + " shapiro = " + str(stats.shapiro(info_val["relevant_crop"])[-1]) + " / Wilcoxon = " + str(stats.wilcoxon(info_val["relevant_raw"], info_val["relevant_crop"])[-1]))
    print("Test data pca: original: " + str(np.mean(info_test["relevant_raw"])) + " +/- " + str(np.std(info_test["relevant_raw"])) + " shapiro = " + str(stats.shapiro(info_test["relevant_raw"])[-1]) + " / crop: " + str(np.mean(info_test["relevant_crop"])) + " +/- " + str(np.std(info_test["relevant_crop"])) + " shapiro = " + str(stats.shapiro(info_test["relevant_crop"])[-1]) + " / Wilcoxon = " + str(stats.wilcoxon(info_test["relevant_raw"], info_test["relevant_crop"])[-1]))

    boxplot(axes[2, 0], info_train["relevant_raw"])
    boxplot(axes[2, 1], info_val["relevant_raw"])
    boxplot(axes[2, 2], info_test["relevant_raw"])

    boxplot(axes[3, 0], info_train["relevant_crop"])
    boxplot(axes[3, 1], info_val["relevant_crop"])
    boxplot(axes[3, 2], info_test["relevant_crop"])


    if not path_out:
        plt.show()
    else:
        plt.savefig(path_out)
