# Supplementary material for: Introduction of a cascaded segmentation pipeline for parametric T1 mapping in cardiovascular magnetic resonance to improve segmentation performance
Source: Sci Rep. 2023 Feb 6;13:2103. doi: 10.1038/s41598-023-28975-5 (PMC9902617; doi:10.1038/s41598-023-28975-5)
Supplement: Supplementary file 2 — Supplementary Information 2. [file 41598_2023_28975_MOESM2_ESM.zip › caseg/marissa/modules/datahandler/dicom/tags_of_interest.txt]

##############################################################
# T A G S   O F   I N T E R E S T   ( T O I ) ################
##############################################################
(address)   Parameter   Meaning

# START
(0008,0070)	x	Manufacturer
(0010,0040)	x	Patient's Sex
(0010,1010)	x	Patient's Age
(0010,1020)	x	Patient's Size
(0010,1030)	x	Patient's Weight
(0018,0015)	x	Body Part Examined
(0018,0020)	x	Scanning Sequence
(0018,0021)	x	Sequence Variant
(0018,0022)	x	Scan Options
(0018,0023)	x	MR Acquisition Type
(0018,0050)	x	Slice Thickness
(0018,0080)		Repetition Time
(0018,0081)		Echo Time
(0018,0082)		Inversion Time
(0018,0087)	x	Magnetic Field Strength
(0018,0088)		Spacing Between Slices
(0018,0089)	x	Number of Phase Encoding Steps
(0018,0093)	x	Percent Sampling
(0018,0094)	x	Percent Phase Field of View
(0018,0095)	x	Pixel Bandwidth
(0018,1020)	x	Software Version(s)
(0018,1050)	x	Spatial Resolution
(0018,1060)		Trigger Time
(0018,1310)	x	Acquisition Matrix
(0018,1314)	x	Flip Angle
(0018,1315)	x	Variable Flip Angle Flag
(0028,0030)	x	Pixel Spacing
(0020,0013)		Instance Number
(0028,1050)		Window Center
(0028,1051)		Window Width
(0028,1052)		RescaleIntercept
(0028,1053)		RescaleSlope
(0028,1054)		RescaleType
(0008,0008)		Image Type
# END

##############################################################
##############################################################
##############################################################

--------------------------------------------------------------

##############################################################
# B E L O W   I S   U N U S E D ##############################
##############################################################


# Further Tags
(0008,0060)	x	Modality
(0010,1022)	x	Patient's Body Mass Index
(0018,0024)	x	Sequence Name
(0018,0083)	x	Number of Averages
(0018,0084)	x	Imaging Frequency
(0018,0086)	x	Echo Number(s)
(0018,0091)	x	Echo Train Length
(0018,1088)	x	Heart Rate
(0018,1250)	x	Receive Coil Name
(0018,1251)	x	Transmit Coil Name
(0018,1318)	x	dB/dt (gradient coil rate of magn. flux dens.)
(0028,0002)	x	Samples per Pixel
(0028,0034)	x	PixelAspectRatio
(0018,1320)	x	B1rms
(0008,0032)	    Acquisition Time
(0010,21C0)	    Pregnancy Status
(0014,401A)	    Nominal Frequency
(0014,401B)	    Measured Center Frequency
(0014,401C)	    Measured Bandwidth
(0014,4022)	    Pulse Width
(0014,4024)	    Excitation Frequency
(0014,4026)	    Modulation Type
(0018,1088)	    Heart Rate
(0018,0010)	    Contrast/Bolus Agent
(0018,0012)	    Contrast/Bolus Agent Sequence
(0018,0013)	    Contrast/Bolus T1 Relaxivity
(7FE0,0008)	    Float Pixel Data
(7FE0,0009)	    Double Float Pixel Data
(0028,0004)	    Photometric Interception
(0028,0010)	    Rows
(0028,0011)	    Columns
(0028,0100)	    Bits Allocated
(0028,0103)	    Pixel Representation
(7FE0,0010)	    Pixel Data

# ROI Tags
(0020,0032)	Image Position
(0020,0037)	Direction Cosine
(0020,0052)	Frame of Reference UID
(3006,0002)	Structure Set Label
(3006,0004)	Structure Set Name
(3006,0006)	Structure Set Description
(3006,0008)	Structure Set Date
(3006,0009)	Structure Set Time
(3006,0010)	Reference Frame of Reference Sequence
(3006,0020)	Structure Set ROI Sequence
(3006,0039)	ROI Contour Sequence

##############################################################
##############################################################
##############################################################
