# Supplementary material for: Introduction of a cascaded segmentation pipeline for parametric T1 mapping in cardiovascular magnetic resonance to improve segmentation performance
Source: Sci Rep. 2023 Feb 6;13:2103. doi: 10.1038/s41598-023-28975-5 (PMC9902617; doi:10.1038/s41598-023-28975-5)
Supplement: Supplementary file 2 — Supplementary Information 2. [file 41598_2023_28975_MOESM2_ESM.zip › caseg/marissa/modules/segmentation/test/__init__.py]

import copy
import os
import numpy as np
import uuid
from scipy import stats
from statsmodels.stats.anova import AnovaRM
import pandas as pd
from datetime import datetime

from marissa.modules.segmentation import models as mmsmodels
from marissa.modules.segmentation import generators as mmsgenerators
from marissa.toolbox import tools

def test_equivalence(path_intra_1, path_intra_2, path_weights, path_data, **kwargs):
    CompareVsRef=kwargs.get("comparevsref", True)


    # REFERENCE EQUIVALENCE MARGIN DATA
    gen_intra_1 = mmsgenerators.unet.Setup(path_intra_1, None, "TEST", ws_dir=path_intra_1, mask_mode="RASTERIZE")
    gen_intra_2 = mmsgenerators.unet.Setup(path_intra_2, None, "TEST", ws_dir=path_intra_2, mask_mode="RASTERIZE")
    
    info1 = np.array(gen_intra_1.information)[:,1]
    info2 = np.array(gen_intra_2.information)[:,1]
    
    matches, match_ID1, match_ID2 = np.intersect1d(info1, info2, False, True)
    
    data_reference = []
    for i in range(len(match_ID1)):
        d1 = gen_intra_1.x[match_ID1[i]]
        d2 = gen_intra_2.x[match_ID2[i]]
        c1 = gen_intra_1.y_contour[match_ID1[i]]
        c2 = gen_intra_2.y_contour[match_ID2[i]]
        m1 = tools.tool_general.contour2mask(c1, d1, False, "RASTERIZE")
        m2 = tools.tool_general.contour2mask(c2, d2, False, "RASTERIZE")
        d1 = d1[np.argwhere(m1)[:,0], np.argwhere(m1)[:,1]]
        d2 = d2[np.argwhere(m2)[:,0], np.argwhere(m2)[:,1]]
        data_reference.append(np.mean(d2) - np.mean(d1))
    data_reference = np.array(data_reference)
    
    # TEST DATA
    list_models = []
    list_names = []
    model_bb = None
    for root, _, files in os.walk(path_weights):
        for file in files:
            if file.endswith(".pickle"):
                model = mmsmodels.unet.Setup()
                try:
                    model.load(os.path.join(root, file))
                except:
                    continue
    
                if model.configuration.model_settings.model_predictor.upper() == "BB" or model.configuration.model_settings.model_predictor.upper() == "BOUNDINGBOX":
                    model_bb = copy.copy(model)
                else:
                    list_models.append(copy.copy(model))
                    list_names.append(copy.copy(model.configuration.name))

    data = mmsgenerators.unet.Setup(path_data, None, "TEST", model_bb=model_bb, ws_dir=path_data, mask_mode="RASTERIZE")
    
    data_tests = []
    test_labels = []

    if CompareVsRef: # compare to reference
        for i in range(len(list_models)):
            data.configuration.set(**list_models[i].configuration.__dict__)
            prediction, expectation = list_models[i].predict_generator(data)

            data_test = []
            for j in range(len(prediction)):
                d1 = data.x[j][np.argwhere(expectation[j])[:,0], np.argwhere(expectation[j])[:,1]]
                d2 = data.x[j][np.argwhere(prediction[j])[:,0], np.argwhere(prediction[j])[:,1]]
                try:
                    data_test.append(np.mean(d2)-np.mean(d1))
                except:
                    data_test.append(-np.mean(d1))
            data_tests.append(data_test)
            test_labels.append(list_names[i] + " vs REF")
    else: # compare across models
        for i in range(len(list_models)-1):
            for j in range(i+1, len(list_models), 1):
                data.configuration.set(**list_models[i].configuration.__dict__)
                prediction_1, _ = list_models[i].predict_generator(data)

                data.configuration.set(**list_models[j].configuration.__dict__)
                prediction_2, _ = list_models[j].predict_generator(data)

                data_test = []
                for k in range(len(prediction_1)):
                    d1 = data.x[k][np.argwhere(prediction_1[k])[:,0], np.argwhere(prediction_1[k])[:,1]]
                    d2 = data.x[k][np.argwhere(prediction_2[k])[:,0], np.argwhere(prediction_2[k])[:,1]]
                    try:
                        data_test.append(np.mean(d2)-np.mean(d1))
                    except:
                        try:
                            data_test.append(-np.mean(d1))
                        except:
                            data_test.append(np.mean(d2))
                data_tests.append(data_test)
                test_labels.append(list_names[i] + "\nvs\n" + list_names[j])

    data_tests = np.array(data_tests)

    # run plot
    tools.tool_plot.plot_equivalence(data_tests, data_reference, 0.95, 0.05, xlabels=test_labels, **kwargs)

    return


def test_model_unet(path_data, path_weights, path_out, ws_dir=None, **kwargs):
    call = kwargs.get("call", True)
    mode=kwargs.get("mask_mode", "RASTERIZE")
    reference = kwargs.get("reference", None)
    reference_ID = (reference if type(reference) == int else None)
    name = kwargs.get("name", "")

    if call:
        data = None
        models = []

        for root, _, files in os.walk(path_weights):
            for file in files:
                if file.endswith(".pickle"):
                    model =mmsmodels.unet.Setup()
                    try:
                        model.load(os.path.join(root, file))
                    except:
                        continue

                    if model.configuration.model_settings.model_predictor.upper() == "BB" or model.configuration.model_settings.model_predictor.upper() == "BOUNDINGBOX":
                        data = mmsgenerators.unet.Setup(path_data, None, "TEST", model_bb=model, ws_dir=ws_dir, mask_mode=mode)
                    else:
                        models.append(model)
                        if not reference is None and type(reference) == str and model.configuration.name.upper() == reference.upper():
                            reference_ID = len(models) - 1

        if data is None:
            data = mmsgenerators.unet.Setup(path_data, None, "TEST", ws_dir=ws_dir)

    else:
        data = copy.copy(path_data)
        models = path_weights

    if reference_ID is None or reference_ID > len(models) - 1:
        reference_ID = 0

    if type(models) == list:
        models_list = models
    else:
        models_list = [models]

    predictions = []
    expectations = []
    names = []

    # Model Predictions
    for model in models_list:
        data.configuration = model.configuration
        prediction, expectation = model.predict_generator(data)

        predictions.append(prediction)
        expectations.append(expectation)
        names.append(model.configuration.name)

    test_performance_export(predictions, expectations, names, data, path_out, reference_ID, name)

    return

def test_bb_unet(path_data, path_bb, path_out, ws_dir=None, **kwargs):
    call = kwargs.get("call", True)
    mode=kwargs.get("mask_mode", "RASTERIZE")
    name = kwargs.get("name", "")

    if call:
        data = None

        for root, _, files in os.walk(path_bb):
            for file in files:
                if file.endswith(".pickle"):
                    model =mmsmodels.unet.Setup()
                    try:
                        model.load(os.path.join(root, file))
                    except:
                        continue

                    if model.configuration.model_settings.model_predictor.upper() == "BB" or model.configuration.model_settings.model_predictor.upper() == "BOUNDINGBOX":
                        data = mmsgenerators.unet.Setup(path_data, None, "TEST", model_bb=model, ws_dir=ws_dir, mask_mode=mode)
                        data.configuration = model.configuration
                        break
            if not data is None:
                break

        if data is None:
            raise RuntimeError("No Bounding Box Model found")

    else:
        data = copy.copy(path_data)
        model = path_bb
        data.configuration = model.configuration

    prediction, expectation = model.predict_generator(data)
    test_performance_export([prediction], [expectation], ["BB"], data, path_out, reference_ID=0, name=name)
    return


def test_model_qcd(path_data, path_weights, path_out, path_weights_bb=None, ws_dir=None, **kwargs):
    mode=kwargs.get("mask_mode", "RASTERIZE")
    reference = kwargs.get("reference", None)
    reference_ID = (reference if type(reference) == int else None)
    name = kwargs.get("name", "")

    models = []
    model_names = []
    names_full = []
    predictions_full = []
    expectations_full = []
    names_lite = []
    predictions_lite = []
    expectations_lite = []

    # create data generator
    if path_weights_bb is None:
        model_bb = None
    else:
        model_bb =mmsmodels.unet.Setup()

        for root, _, files in os.walk(path_weights_bb):
            for file in files:
                if file.endswith(".pickle"):
                    model_bb.load(os.path.join(root, file))
                    break

    data = mmsgenerators.unet.Setup(path_data, None, "TEST", model_bb=model_bb, ws_dir=ws_dir, mask_mode=mode)

    subdirs = os.listdir(path_weights)

    for subdir in subdirs:
        if os.path.isdir(os.path.join(path_weights, subdir)) and not subdir.upper() == "UNET_BB":
            model =mmsmodels.qcd.Setup()
            model.load(os.path.join(path_weights, subdir))
            models.append(copy.copy(model))
            model_names.append(subdir)

            if not reference is None and type(reference) == str and subdir.upper() == reference.upper():
                reference_ID = 2 *(len(models) - 1)

    if reference_ID is None or reference_ID > len(models) - 1:
        reference_ID = 0

    for i in range(len(model_names)):
        prediction, expectation = models[i].predict_generator(data)

        for j in range(len(prediction[0])):
            names_full.append(model_names[i] + "_" + prediction[0][j][0] + "_qcd")
            names_lite.append(model_names[i] + "_" + prediction[0][j][0] + "_qcd_lite")

            prediction_regressor_full = []
            prediction_regressor_lite = []
            for k in range(len(prediction)):
                prediction_regressor_full.append(prediction[k][j][1])
                prediction_regressor_lite.append(prediction[k][j][2])

            predictions_full.append(prediction_regressor_full)
            predictions_lite.append(prediction_regressor_lite)

            expectations_full.append(expectation)
            expectations_lite.append(expectation)

    test_performance_export(predictions_full, expectations_full, names_full, data, path_out, reference_ID, name + "QCD")
    test_performance_export(predictions_lite, expectations_lite, names_lite, data, path_out, reference_ID, name + "QCD_Lite")

    return


def test_performance_export(predictions, expectations, names, data_copy, path_out, reference_ID=0, name=""):
    # Metrics
    metrics_list = tools.tool_general.get_metric_from_masks()
    metrics = []

    for i in range(len(names)):
        metrics_model = []
        for j in range(len(data_copy.information)):
            metrics_case = []
            for k in range(len(metrics_list)):
                #try:
                metrics_case.append(tools.tool_general.get_metric_from_masks(predictions[i][j], expectations[i][j], metrics_list[k], voxel_sizes=np.array(data_copy.pixel_spacing[j]), values=data_copy.x[j]))
                #except:
                #    wait = 1
            metrics_model.append(metrics_case)
        metrics.append(metrics_model)

    metrics = np.array(metrics)
    average = np.mean(metrics, axis=1)
    std = np.std(metrics, axis=1)
    median = np.median(metrics, axis=1)
    quantile25 = np.quantile(metrics, 0.25, axis=1)
    quantile75 = np.quantile(metrics, 0.75, axis=1)
    min = np.min(metrics, axis = 1)
    max = np.max(metrics, axis=1)

    stattests = []
    for k in range(len(metrics_list)): # metric
        stattests_metric = []
        for i in range(len(names)): # model
            stattests_model =[]
            try:
                stattests_model.append(round(stats.shapiro(metrics[i, :, k].flatten())[-1], 4))
            except:
                stattests_model.append(float("nan"))

            try:
                stattests_model.append(round(stats.shapiro(np.log(np.array(metrics[i, :, k].flatten() + 1e-100)))[-1], 4))
            except:
                stattests_model.append(float("nan"))

            try:
                statdata = []
                for ii in range(np.shape(metrics)[0]):
                    statdata.append(np.array(metrics[ii, :, k].flatten()))
                stattests_model.append(round(stats.friedmanchisquare(*statdata)[-1], 4))
            except:
                stattests_model.append(float("nan"))

            try:
                statdata = []
                for ii in range(np.shape(metrics)[0]):
                    col_metrics = np.array(metrics[ii, :, k].flatten())
                    col_patient = np.arange(0, len(col_metrics))
                    col_model = np.ones(np.shape(col_metrics)) * ii
                    stack = np.stack((col_patient, col_model, col_metrics))

                    if len(statdata) == 0:
                        statdata = stack
                    else:
                        statdata = np.hstack((statdata, stack))

                    #input.append(np.array(data[metrics[j], model_descriptions[l]].tolist()))
                #statistic = stats.f_oneway(*input)
                #pval = round(statistic[-1], 4)


                df = pd.DataFrame((statdata.T), columns=["patient", "model", "metric_value"])
                arm = AnovaRM(df, "metric_value", "patient", ["model"])
                armresult = arm.fit()
                stattests_model.append(round(armresult.anova_table["Pr > F"][0], 4))
            except:
                stattests_model.append(float("nan"))

            try:
                statdata = []
                for ii in range(np.shape(metrics)[0]):
                    col_metrics = np.log(np.array(metrics[ii, :, k].flatten() + 1e-100))
                    col_patient = np.arange(0, len(col_metrics))
                    col_model = np.ones(np.shape(col_metrics)) * ii
                    stack = np.stack((col_patient, col_model, col_metrics))

                    if len(statdata) == 0:
                        statdata = stack
                    else:
                        statdata = np.hstack((statdata, stack))

                    #input.append(np.array(data[metrics[j], model_descriptions[l]].tolist()))
                #statistic = stats.f_oneway(*input)
                #pval = round(statistic[-1], 4)


                df = pd.DataFrame((statdata.T), columns=["patient", "model", "metric_value"])
                arm = AnovaRM(df, "metric_value", "patient", ["model"])
                armresult = arm.fit()
                stattests_model.append(round(armresult.anova_table["Pr > F"][0], 4))
            except:
                stattests_model.append(float("nan"))

            try:
                stattests_model.append(round(stats.wilcoxon(metrics[reference_ID, :, k].flatten(), metrics[i, :, k].flatten(), alternative="two-sided")[-1], 4))
            except:
                stattests_model.append(float("nan"))

            try:
                stattests_model.append(round(stats.ttest_rel(metrics[reference_ID, :, k].flatten(), metrics[i, :, k].flatten(), nan_policy="omit")[-1], 4))
            except:
                stattests_model.append(float("nan"))

            try:
                stattests_model.append(round(stats.ttest_rel(metrics[reference_ID, :, k].flatten(), metrics[i, :, k].flatten(), nan_policy="omit")[-1], 4))
            except:
                stattests_model.append(float("nan"))

            stattests_metric.append(stattests_model)
        stattests.append(stattests_metric)

    stattests = np.array(stattests)
    global_tests = ["shapiro", "shapiro log", "Friedman", "Annova RM", "Annova RM log", "Wilcoxon ref: " + str(reference_ID+1), "t test ref: " + str(reference_ID+1), "t test log ref: " + str(reference_ID+1)]

    # Values
    values = []

    for i in range(len(names)+1):
        values_model = []
        for j in range(len(data_copy.information)):

            if i >= len(names):
                indeces = np.argwhere(expectations[0][j])
            else:
                indeces = np.argwhere(predictions[i][j])

            if len(indeces) > 0:
                val = data_copy.x[j][indeces[:,0], indeces[:,1]]
                values_case = []
                values_case.append(np.min(val))
                values_case.append(np.max(val))
                values_case.append(np.mean(val))
                values_case.append(np.std(val))
                values_case.append(np.median(val))
                values_case.append(np.quantile(val, 0.25))
                values_case.append(np.quantile(val, 0.75))
            else:
                values_case = [0, 0, 0, 0, 0, 0, 0]

            values_model.append(values_case)
        values.append(values_model)

    global_statistics = ["average", "std", "median", "quantile25", "quantile75", "min", "max"]

    # WRITE TO OUTPUT
    if name == "":
        file_path = os.path.join(path_out, "MMS_test_unet_" + datetime.now().strftime("%Y%m%d%H%M%S") + "_" + str(uuid.getnode()) + ".xlsx")
    else:
        file_path = os.path.join(path_out, name + "_" + datetime.now().strftime("%Y%m%d%H%M%S") + "_" + str(uuid.getnode()) + ".xlsx")

    excel = tools.tool_excel.Setup(file_path)

    # WRITE METRICS
    excel.add_worksheet("Metrics")

    header1 = ["case"]
    for i in range(len(metrics_list)):
        for j in range(len(names)):
            header1.append(metrics_list[i])
    excel.write_header("Metrics", header1)

    header2 = [""]
    for i in range(len(metrics_list)):
        for j in range(len(names)):
            header2.append(names[j])
    excel.write_header("Metrics", header2)
    excel.set_freeze_panes("Metrics", 2, 1)

    # Metric values per case
    for i in range(len(data_copy.information)):
        row = [data_copy.information[i][1]]
        for j in range(len(metrics_list)):
            for k in range(len(names)):
                row.append(metrics[k][i][j])
        excel.write_line("Metrics", row)

    # global statistics
    for i in range(len(global_statistics)):
        row = [global_statistics[i]]
        for j in range(len(metrics_list)):
            for k in range(len(names)):
                row.append(round(eval(global_statistics[i] + "[k][j]"),2))
        excel.write_line("Metrics", row)

    # statistic tests
    for i in range(len(global_tests)):
        row = [global_tests[i]]
        for j in range(len(metrics_list)):
            for k in range(len(names)):
                row.append(stattests[j][k][i])
        excel.write_line("Metrics", row)

    # VALUES
    excel.add_worksheet("Values")
    values_list = ["min", "max", "mean", "std", "median", "25% percentile", "75% percentile"]

    header1 = ["case"]
    for i in range(len(values_list)):
        for j in range(len(names)+1):
            header1.append(values_list[i])
    excel.write_header("Values", header1)

    header2 = [""]
    for i in range(len(values_list)):
        for j in range(len(names)+1):
            if j >= len(names):
                header2.append("REFERENCE")
            else:
                header2.append(names[j])
    excel.write_header("Values", header2)
    excel.set_freeze_panes("Values", 2, 1)

    for i in range(len(data_copy.information)):
        row = [data_copy.information[i][1]]
        for j in range(len(values_list)):
            for k in range(len(names)+1):
                row.append(values[k][i][j])
        excel.write_line("Values", row)

    excel.save()

    return


def test_on_array(array, reference_ID=0):

    stattests = []
    for i in range(np.shape(array)[1]): # model
        stattests_model =[]
        try:
            stattests_model.append(round(stats.shapiro(array[:, i].flatten())[-1], 4))
        except:
            stattests_model.append(float("nan"))

        try:
            stattests_model.append(round(stats.shapiro(np.log(np.array(array[:, i].flatten() + 1e-100)))[-1], 4))
        except:
            stattests_model.append(float("nan"))

        try:
            statdata = []
            for ii in range(np.shape(array)[1]):
                statdata.append(np.array(array[:, ii].flatten()))
            stattests_model.append(round(stats.friedmanchisquare(*statdata)[-1], 4))
        except:
            stattests_model.append(float("nan"))

        try:
            statdata = []
            for ii in range(np.shape(array)[1]):
                col_metrics = np.array(array[:, ii].flatten())
                col_patient = np.arange(0, len(col_metrics))
                col_model = np.ones(np.shape(col_metrics)) * ii
                stack = np.stack((col_patient, col_model, col_metrics))

                if len(statdata) == 0:
                    statdata = stack
                else:
                    statdata = np.hstack((statdata, stack))

                #input.append(np.array(data[metrics[j], model_descriptions[l]].tolist()))
            #statistic = stats.f_oneway(*input)
            #pval = round(statistic[-1], 4)


            df = pd.DataFrame((statdata.T), columns=["patient", "model", "metric_value"])
            arm = AnovaRM(df, "metric_value", "patient", ["model"])
            armresult = arm.fit()
            stattests_model.append(round(armresult.anova_table["Pr > F"][0], 4))
        except:
            stattests_model.append(float("nan"))

        try:
            statdata = []
            for ii in range(np.shape(array)[1]):
                col_metrics = np.log(np.array(array[:, ii].flatten() + 1e-100))
                col_patient = np.arange(0, len(col_metrics))
                col_model = np.ones(np.shape(col_metrics)) * ii
                stack = np.stack((col_patient, col_model, col_metrics))

                if len(statdata) == 0:
                    statdata = stack
                else:
                    statdata = np.hstack((statdata, stack))

                #input.append(np.array(data[metrics[j], model_descriptions[l]].tolist()))
            #statistic = stats.f_oneway(*input)
            #pval = round(statistic[-1], 4)


            df = pd.DataFrame((statdata.T), columns=["patient", "model", "metric_value"])
            arm = AnovaRM(df, "metric_value", "patient", ["model"])
            armresult = arm.fit()
            stattests_model.append(round(armresult.anova_table["Pr > F"][0], 4))
        except:
            stattests_model.append(float("nan"))

        try:
            stattests_model.append(round(stats.wilcoxon(array[:, reference_ID].flatten(), array[:, i].flatten(), alternative="two-sided")[-1], 4))
        except:
            stattests_model.append(float("nan"))

        try:
            stattests_model.append(round(stats.ttest_rel(array[:, reference_ID].flatten(), array[:, i].flatten(), nan_policy="omit")[-1], 4))
        except:
            stattests_model.append(float("nan"))

        try:
            stattests_model.append(round(stats.ttest_rel(array[:, reference_ID].flatten(), array[:, i].flatten(), nan_policy="omit")[-1], 4))
        except:
            stattests_model.append(float("nan"))

        stattests.append(stattests_model)

    stattests = np.transpose(np.array(stattests))
    global_tests = ["shapiro", "shapiro log", "Friedman", "Annova RM", "Annova RM log", "Wilcoxon ref: " + str(reference_ID+1), "t test ref: " + str(reference_ID+1), "t test log ref: " + str(reference_ID+1)]

    values = []
    values.append(np.mean(array, axis=0))
    values.append(np.std(array, axis=0))
    values.append(np.median(array, axis=0))
    values.append(np.quantile(array, 0.25, axis=0))
    values.append(np.quantile(array, 0.75, axis=0))
    values.append(np.min(array, axis = 0))
    values.append(np.max(array, axis=0))
    values = np.array(values)

    global_statistics = ["average", "std", "median", "quantile25", "quantile75", "min", "max"]

    return np.vstack((np.squeeze(values), np.squeeze(stattests))), global_statistics+global_tests
