# Supplementary material for: Introduction of a cascaded segmentation pipeline for parametric T1 mapping in cardiovascular magnetic resonance to improve segmentation performance
Source: Sci Rep. 2023 Feb 6;13:2103. doi: 10.1038/s41598-023-28975-5 (PMC9902617; doi:10.1038/s41598-023-28975-5)
Supplement: Supplementary file 2 — Supplementary Information 2. [file 41598_2023_28975_MOESM2_ESM.zip › caseg/marissa/toolbox/tools/__init__.py]

from marissa.toolbox.tools import tool_frcnn
from marissa.toolbox.tools import tool_cvi
from marissa.toolbox.tools import tool_general
from marissa.toolbox.tools import tool_hadler
from marissa.toolbox.tools import tool_plot
from marissa.toolbox.tools import tool_pydicom
from marissa.toolbox.tools import tool_register
from marissa.toolbox.tools import tool_tensorflow
from marissa.toolbox.tools import tool_excel
