# Supplementary material for: Introduction of a cascaded segmentation pipeline for parametric T1 mapping in cardiovascular magnetic resonance to improve segmentation performance
Source: Sci Rep. 2023 Feb 6;13:2103. doi: 10.1038/s41598-023-28975-5 (PMC9902617; doi:10.1038/s41598-023-28975-5)
Supplement: Supplementary file 2 — Supplementary Information 2. [file 41598_2023_28975_MOESM2_ESM.zip › caseg/requirements.txt]

GDAL==3.4.1
geopy==2.2.0
h5py==2.10.0
keras==2.7.0
matplotlib==3.5.2
mock==4.0.2
numpy==1.21.5
opencv-python==4.4.0.42
openpyxl==3.0.9
pandas==1.3.4
Pillow==7.2.0
polyline==1.4.0
pydicom==2.2.2
scikit-fuzzy==0.4.2
scikit-image==0.18.1
scikit-learn==1.0.2
scipy==1.4.1
Shapely==1.8.0
statsmodels==0.13.0
tensorflow==2.7.0
tensorflow-gpu==2.7.0
XlsxWriter==3.0.1
xlwings==0.25.0
